# Supplementary material for: Extensive coronary artery thrombosis in a paediatric patient with Kawasaki disease: a case report
Source: Eur Heart J Case Rep. 2024 May 24;8(5):ytae250. doi: 10.1093/ehjcr/ytae250 (PMC11139349; doi:10.1093/ehjcr/ytae250)
Supplement: ytae250_Supplementary_Data [file ytae250_supplementary_data.zip]

Archive with 2 entries (2 files):
- 4ch cine.avi
- lvot cine.avi
